# Supplementary material for: Alzheimer’s disease polygenic risk score as a predictor of conversion from mild-cognitive impairment
Source: Transl Psychiatry. 2019 May 24;9:154. doi: 10.1038/s41398-019-0485-7 (PMC6534556; doi:10.1038/s41398-019-0485-7)
Supplement: Supplementary file 2 — Supplemental Table 1 [file 41398_2019_485_MOESM2_ESM.xlsx]

## Sheet: Sheet1
SNP	Chromosome	Co-ordinate	Gene (dbSNP)	Supplementary Table 1
rs75443844	1	28281848	SMPDL3B
rs12067173	1	41083947	Intergenic
rs75121373	1	68047141	LOC105378780
rs12065199	1	153140532	SPRR2G
rs61820480	1	158391911	OR10K2
rs12408883	1	163103673	Intergenic
rs2036701	1	163183005	RGS5, LOC101928404
rs77709072	1	187090097	LINC01036
rs7550917	1	193634651	Intergenic
rs41304251	1	205631522	SLC45A3
rs140382367	1	206931411	Intergenic
rs3122605	1	206955041	Intergenic
rs3818361	1	207784968	CR1
rs1998538	1	207886487	CR1L
rs12032765	1	244577894	ADSS
rs9426209	1	246840434	Intergenic
rs12714315	2	1875551	MYT1L
rs858952	2	50875879	NRXN1
rs1446450	2	53260274	LOC105369165
rs1804020	2	71654175	ZNF638
rs1399665	2	112425540	Intergenic
rs55636820	2	127812256	BIN1
rs6754293	2	127840867	BIN1
rs7584040	2	127863224	BIN1, LOC105373605
rs6733839	2	127892810	LOC105373605
rs55996099	2	210902035	KANSL1L, LOC101928020
rs13000695	2	220703292	Intergenic
rs7570061	2	233977318	INPP5D
rs114773661	3	3514189
rs62245327	3	6695911	GRM7-AS3
rs1344003	3	31796641	OSBPL10
rs138377943	3	53723608	CACNA1D
rs9647401	3	73182547	LOC107986098
rs114433238	3	127013989	Intergenic
rs9864772	3	128316939	Intergenic
rs9291579	4	11755497	LINC02360, LOC107968178
rs12509328	4	38924275	FAM114A1
rs10022344	4	125864319	Intergenic
rs146029345	4	146034119	ABCE1
rs17225222	4	160225189	RAPGEF2
rs16903631	5	14673696	OTULIN
rs75510608	5	14731461	ANKH
rs190982	5	88223420	MEF2C-AS1
rs10055339	5	114973120	Intergenic
rs612719	5	118103870	Intergenic
rs17165037	5	126693758	MEGF10
rs7268	5	139712550	HBEGF
rs4912850	5	141815211	SPRY4-AS1
rs17612068	5	141883061	Intergenic
rs244524	5	143728206	KCTD16
rs1463747	5	152913504	GRIA1
rs13356137	5	177496056	Intergenic
rs66465242	5	179207172	Intergenic
rs2439542	6	13311823	TBC1D7, TBC1D7-LOC100130357
rs764650	6	14712493	LOC101928354
rs1497526	6	27883201	Intergenic
rs9381563	6	47432637	Intergenic
rs80225070	6	67674682	Intergenic
rs351739	6	109503976	CCDC162P
rs113278846	6	114456597	HDAC2-AS2, HS3ST5
rs117845581	6	137901239	Intergenic
rs293180	7	9159909	Intergenic
rs10807828	7	25567855	Intergenic
rs6462776	7	37603073	Intergenic
rs141872738	7	37836588	Intergenic
rs10261983	7	37885121	Intergenic
rs1476679	7	100004446	ZCWPW1
rs7780766	7	100835885	MOGAT3
rs1180296	7	116001710	Intergenic
rs11762262	7	143107876	EPHA1, EPHA1-AS1
rs11981812	7	154137194	DPP6
rs888577	8	239324	Intergenic
rs17079099	8	2879070	CSMD1, LOC105377792
rs62492281	8	14032730	SGCZ
rs10108162	8	23938975	LOC107986931
rs17057043	8	27220310	PTK2B
rs11136000	8	27464519	CLU
rs11991560	8	71582591	LACTB2, XKR9
rs78894418	8	97620540	SDC2
rs2635147	8	98329581	LOC101927066
rs7002825	8	101671221	SNX31
rs145576515	8	127352404	Intergenic
rs148101951	9	116110949	BSPRY
rs675167	9	135913483	GTF3C5
rs17093638	9	137119281	LOC107987039
rs1441265	10	3606072	LOC105376360
rs11257240	10	11719074	LOC105376412, LOC105376413
rs7072206	10	59925048	Intergenic
rs2049814	10	89787275	Intergenic
rs10794358	11	985547	AP2A2
rs11021857	11	11472193	GALNT18
rs148022396	11	12035780	Intergenic
rs4237705	11	15372794	Intergenic
rs2028606	11	19926420	NAV2
rs143982696	11	43140523	Intergenic
rs11039165	11	47312689	MADD
rs12798346	11	47583121	CELF1
rs71475924	11	47603006	NDUFS3
rs4752801	11	47907641	Intergenic
rs61886694	11	56696576	LOC105369310
rs11824734	11	60076693	MS4A4A
rs10899223	11	70440051	SHANK2
rs286043	11	85072958	DLG2
rs17744245	11	85448679	SYTL2
rs10792832	11	85867875	Intergenic
rs150020881	11	97694151	Intergenic
rs1792124	11	121441520	SORL1
rs3781834	11	121445940	SORL1
rs11613210	12	2751312	CACNA1C
rs4763209	12	10758334	MAGOHB
rs73079818	12	30550831	Intergenic
rs770369	12	89813307	POC1B
rs1218788	13	27960888	Intergenic
rs144265943	13	48665136	MED4
rs1018597	13	108152561	FAM155A
rs9520713	13	108672385	Intergenic
rs3011479	13	113607147	MCF2L
rs28690092	14	35247540	BAZ1A
rs12888850	14	44372995	Intergenic
rs17125944	14	53400629	FERMT2
rs55633859	14	61699588	PRKCH
rs888417	14	75110437	Intergenic
rs2274736	14	88938652	PTPN21
rs10498633	14	92926952	SLC24A4
rs11160071	14	92938415	SLC24A4
rs149426853	14	93272943	GOLGA5
rs10134526	14	106009572	Intergenic
rs10438390	15	34415354	Intergenic
rs16954437	15	39127087	Intergenic
rs140814209	15	46679224	Intergenic
rs72731137	15	49960481	Intergenic
rs3098183	15	50806469	USP50
rs75607373	15	54462816	UNC13C
rs905450	15	82444437	EFL1
rs72757489	15	87528546	AGBL1, LOC102724452
rs17526269	15	93600976	RGMA
rs7197758	16	11081082	CLEC16A
rs74901350	16	12921307	Intergenic
rs172958	16	21033688	DNAH3
rs80124781	16	57937659	CNGB1
rs11649476	16	70736752	VAC14
rs8078173	17	4763551	MINK1
rs12600505	17	5233817	RABEP1
rs4794973	17	32132307	ASIC2
rs2526378	17	56404349	TSPOAP1, TSPOAP1-AS1
rs146351285	17	61510407	CYB561
rs3745091	18	5955083	L3MBTL4
rs8083190	18	9665351	Intergenic
rs113474397	18	64432066	Intergenic
rs17809911	18	66464773	CCDC102B
rs3795065	19	1039444	ABCA7, CNN2
rs4147929	19	1063443	ABCA7
rs2303697	19	18546678	ISYNA1
rs12461127	19	45052601	CEACAM22P
rs7255066	19	45146103	PVR, LOC107985305
rs56261258	19	45149613	PVR, LOC107985305
rs429358	19	45411941	APOE
rs7412	19	45412079	APOE
rs12460985	19	45690889	BLOC1S3
rs2627641	19	45708758	Intergenic
rs10411314	19	45728059	EXOC3L2
rs10415949	19	45962799	ERCC1
rs4803857	19	46322585	SYMPK
rs3865444	19	51727962	CD33
rs7274581	20	55018260	CASS4
rs4819996	22	17790731	Intergenic
rs2298428	22	21982892	YDJC
